# Supplementary material for: Computational-experimental approach to drug-target interaction mapping: A case study on kinase inhibitors
Source: PLoS Comput Biol. 2017 Aug 7;13(8):e1005678. doi: 10.1371/journal.pcbi.1005678 (PMC5560747; doi:10.1371/journal.pcbi.1005678)
Supplement: S2 Table — (XLSX) [file pcbi.1005678.s018.xlsx]

## Sheet: Bioactivity Data
Compound Compound ChEMBL ID Name .		Kinase UniProt ID Gene Name		Model prediction pKi [M]	Metz et al. pKi [M]	Davis et al. pKd [M]	Experimental validation pIC50 [M]
Cediranib	CHEMBL491473	P35968	KDR	8.8395	-	8.95861	8.3		Not measured in Metz et al.
		P06241	FYN A	6.7803	6.3	5.92082	6.87		Blinded in model training
		P08069	IGF1R	5.7553	5.7	5	4.9
		P52333	JAK3	5.5452	5.5	-	4.9
		P06239	LCK	6.8852	6.7	7.17393	6.57		Note: when no clear interaction between compound and kinase was observed in our experimental assay, the pIC50 value was set to 4.9 M, corresponding to the highest drug concentration used in the screen (12500 nM).
		P04629	TRKA	5.5186	5.6	5	4.9
		Q08881	ITK	6.2238	5.8	5	4.9
		P06213	InsR	5.647	5.3	5	4.9
		P00533	EGFR	6.0699	6	6.63827	6.46
		P04626	HER2	6.1613	6.4	5.52288	4.9
		Q13882	BRK	6.3186	7.4	6.25181	6.78
		P12931	SRC	6.1733	7.3	7.09151	6.14
		Q15303	HER4	6.0409	5.9	5.85387	5.35
		P43405	SYK	5.8509	5.9	5	4.9
		Q06187	BTK	6.127	5.4	5.36653	5.87
		P00519	ABL1	6.8272	7	7.05061	6.17
		Q05397	FAK	5.2892	5.4	5	4.9
		P30530	AXL	6.2985	6.5	6.3098	5.51
		P07948	LYN B	7.1059	7.2	6.56864	6.02
		Q14289	PYK2	5.818	5.8	5	4.9
Lapatinib	CHEMBL554	P35968	KDR	5.3905	5.6	5	5.49
		P00533	EGFR	7.3559	-	8.61979	8.3
		P06241	FYN A	6.2551	6.4	5	4.9
		P08069	IGF1R	6.2185	6	5	4.9
		P52333	JAK3	5.8188	5.8	-	4.9
		P06239	LCK	5.8524	5.9	5	4.9
		P04629	TRKA	5.6684	5.6	5	4.9
		Q08881	ITK	5.8668	5.8	5	4.9
		P06213	InsR	5.7413	5.3	5	4.9
		P04626	HER2	6.4875	8.8	8.1549	7.86
		Q13882	BRK	6.1214	5.6	5	4.9
		P12931	SRC	5.9426	6.2	5	4.9
		Q15303	HER4	6.5086	7.6	7.26761	7.64
		P43405	SYK	5.8662	5.8	5	4.9
		Q06187	BTK	5.8522	5.9	5	4.9
		P00519	ABL1	6.1377	6.2	5	4.9
		Q05397	FAK	5.8229	5.8	5	4.9
		P30530	AXL	5.5132	5.7	5	4.9
		P07948	LYN B	6.2163	5.8	5	4.9
		Q14289	PYK2	5.804	5.8	5	4.9
Gefitinib	CHEMBL939	P35968	KDR	5.6956	5.7	5	5.71
		Q08881	ITK	5.9957	5.8	5	4.9
		P00533	EGFR	6.8509	-	9	8.43
		Q13882	BRK (PTK6)	5.9414	5.7	5	4.9
		P12931	SRC	6.0966	5.7	5.42022	4.9
		P43405	SYK	5.9011	5.8	5	4.9
		Q06187	BTK	5.6312	5.9	5	4.9
		P00519	ABL1	6.2149	6.2	5.8729	4.9
		Q14289	PYK2 (PTK2B)	5.8095	5.8	5	4.9
		P06241	FYN A	6.272	6.1	5	4.9
		P08069	IGF1R	6.0123	5.9	5	4.9
		P52333	JAK3	5.7262	5.8	-	4.9
		P06239	LCK	5.9247	6.4	6.20066	4.9
		P04629	TRKA	5.5505	5.6	5	4.9
		P06213	InsR	5.6638	5.3	5	4.9
		P04626	HER2	6.3734	7.6	5.45593	4.9
		Q15303	HER4	6.3094	6.8	6.38722	6.61
		Q05397	FAK	5.6481	5.8	5	4.9
		P30530	AXL	5.6637	5.8	5.74473	4.9
		P07948	LYN B	6.1921	6.8	6.00436	4.9
VX-745	CHEMBL119385	Q13882	BRK	5.4225	-	5	4.9
		P43405	SYK	5.4844	-	5	4.9
		P30530	AXL	5.4965	-	5	4.9
		Q14289	PYK2	5.5116	-	5	4.9
		P06241	FYN A	5.6309	5.5	5.67778	4.9
		P08069	IGF1R	5.7136	5.7	5	4.9
		P52333	JAK3	5.4963	5.4	-	4.9
		P35968	KDR	5.4623	5.3	5	4.9
		P06239	LCK	5.5807	5.3	5.33724	4.9
		P04629	TRKA	5.6007	5.6	5	4.9
		Q08881	ITK	5.6785	5.8	5	4.9
		P06213	InsR	5.4319	5.3	5	4.9
		P00533	EGFR	5.7495	5.7	5	4.9
		P04626	HER2	5.7441	5.8	5	4.9
		P12931	SRC	5.3983	5.7	5.25964	4.9
		Q15303	HER4	5.5384	5.4	5	4.9
		Q06187	BTK	5.2892	5.2	5	4.9
		P00519	ABL1	5.7391	5.6	5	4.9
		Q05397	FAK	5.3409	5.2	5	4.9
		P07948	LYN B	5.7098	5.8	5.76955	4.9
Pazopanib	CHEMBL477772	Q08881	ITK	5.8595	-	5	4.9
		P06213	InsR	5.7042	-	5	4.9
		P00533	EGFR	5.9169	-	5	4.9
		P04626	HER2	6.0399	-	5	4.9
		Q13882	BRK (PTK6)	6.0375	-	5.63827	5.63
		P12931	SRC	5.8236	-	5.55284	4.9
		Q15303	HER4	5.865	-	5	4.9
		P43405	SYK	5.847	-	5.3279	4.9
		P30530	AXL	6.0055	-	5	4.9
		P07948	LYN B	5.9462	-	5.95861	5.4
		Q14289	PYK2	5.712	-	5	4.9
		P06241	FYN A	6.1785	5.7	5.56864	5.29
		P08069	IGF1R	5.8907	5.7	5	4.9
		P52333	JAK3	5.4281	5.3	-	4.9
		P35968	KDR	7.8863	8.5	7.85387	8.37
		P06239	LCK	6.4523	6.3	5.92082	6.28
		P04629	TRKA	5.579	5.5	5	4.9
		Q06187	BTK	5.4616	5.2	5	4.9
		P00519	ABL1	6.8688	6.5	6.19723	5.33
		Q05397	FAK	5.4756	5.3	5	4.9

## Sheet: Chemical structures
Compound Name	ChEMBL ID	SMILES	Chemical structure (source: ChEMBL database)
Cediranib	CHEMBL491473	COc1cc2c(Oc3ccc4[nH]c(C)cc4c3F)ncnc2cc1OCCCN5CCCC5
Lapatinib	CHEMBL554	CS(=O)(=O)CCNCc1oc(cc1)c2ccc3ncnc(Nc4ccc(OCc5cccc(F)c5)c(Cl)c4)c3c2
Gefitinib	CHEMBL939	COc1cc2ncnc(Nc3ccc(F)c(Cl)c3)c2cc1OCCCN4CCOCC4
VX-745	CHEMBL119385	Fc1ccc(SC2=NN3C=NC(=O)C(=C3C=C2)c4c(Cl)cccc4Cl)c(F)c1
Pazopanib	CHEMBL477772	CN(c1ccc2c(C)n(C)nc2c1)c3ccnc(Nc4ccc(C)c(c4)S(=O)(=O)N)n3
