# Supplementary material for: Computational-experimental approach to drug-target interaction mapping: A case study on kinase inhibitors
Source: PLoS Comput Biol. 2017 Aug 7;13(8):e1005678. doi: 10.1371/journal.pcbi.1005678 (PMC5560747; doi:10.1371/journal.pcbi.1005678)
Supplement: S3 Table — (XLSX) [file pcbi.1005678.s019.xlsx]

## Sheet: TIVOZANIB
Kinase	Sorted predictions pKi [M]	% of VEGFR inhibitors screened against given kinase and found to have a high potency (<=100 nM)	Gao et al. % of activity remaining at 1 µM	Gao et al. % of activity remaining at 10 µM	Experimental validation pIC50 [M]
FRK	7.3816	0.52381	0.02	-0.03	8.24		Predicted off-target selected for the experimental validation
FLT1	7.2896	0.697211	0	-0.01			Known on-target of Tivozanib
FLT4	7.2696	0.78626	-0.01	-0.01
KDR (FLT2)	7.1585	0.976555	0.02	0.03
HIPK4	7.0308	0.331034	-	-	5.37		Note: when no clear interaction between tivozanib and kinase was observed in our experimental assay, the pIC50 value was set to 4.9 M, corresponding to the highest drug concentration used in the screen (12500 nM).
RPS6KB1	7.0165	0.269939	0.76	0.53	4.9
RET	6.8904	0.755102	0	-0.01
FMS	6.8884	0.622711	0	0
LCK	6.8777	0.465565	-0.02	0.01
ABL1	6.8397	0.387597	-0.06	-0.07	6.88
BLK	6.7537	0.440217	0.02	0
AXL	6.681	0.584	0.12	0.1
LYN B	6.6233	0.449761	-0.01	0.02
MAP4K5	6.6214	0.463768	-	-
Aurora B	6.6016	0.589552	0.03	0.01
PLK4	6.5959	0.353659	-	-
SYK	6.5819	0.166667	1.1	0.73
SLK	6.5326	0.328671	-	-	6.64
PKCa	6.5187	0.190476	1.08	1.01
Aurora A	6.4442	0.370748	0.07	0.07	4.9
FER	6.4426	0.212121	0.87	0.16
MKNK2 (MNK2)	6.4145	0.0915493	1.05	0.64
FYN A	6.4114	0.255605	0.05	0.01	6.4
ITK	6.4044	0.213836	0.83	0.51
FGFR3	6.4036	0.275281	0.59	0.28
STK17A	6.2899		1.16	0.87
TRKB	6.2838		0.42	-0.1
HIPK2	6.28		0.94	0.81
EGFR	6.2717		0.74	0.4
RPS6KA5	6.2698		1.07	0.8
MELK	6.2581		0.91	0.8
FLT3	6.2555		0.56	0.24
PRKG2	6.2456		-	-
BRK	6.2391		0.02	-0.01
PYK2	6.2341		0.34	0.08
AMPK A1/B1/G1	6.196		-	-
HER2	6.1802		-	-
TRKC	6.1786		-	-
FGFR1	6.1749		0.04	0.01
ROS1	6.1716		0.24	0.16
CDC7	6.1614		-	-
TSSK1B	6.1505		0.94	0.82
FES	6.1152		0.78	0.46
PRKG1	6.1072		-	-
SRC	6.0983		-	-
MATK	6.0942		-	-
MINK1	6.0525		0.71	0.21
PRKX	6.0505		0.97	0.59
TAOK1	6.0427		0.91	0.52
STK24	6.0409		1.18	0.78
ZAK	6.0238		-	-
DAPK3	6.0221		0.82	0.9
PIM1	6.0204		0.95	0.86
MET	6.0175		0.13	0.04
IGF1R	6.0091		1.35	1.13
SRMS	5.9961		-	-
TSSK2	5.985		0.9	0.78
IKKb	5.9849		1.04	1.02
PRKCD	5.9829		-	-
GSK3A	5.9789		1.07	1.23
DYRK3	5.9776		-	-
GSK3b	5.9744		1.04	0.94
MARK3	5.9707		-	-
TYK2	5.9605		-	-
TRKA	5.9571		0.02	0
PIM2	5.9452		1.14	1.03
CDK2	5.9442		0.98	0.86
LIMK1	5.9386		0.67	0.14
MAPKAPK5	5.9324		0.99	0.7
MAPK9	5.9299		1.04	0.88
DYRK1A	5.9253		-	-
PLK3	5.9117		0.85	0.87
CHK2	5.909		0.79	0.3
ROCK1	5.9025		1.13	1.12
CLK4	5.8999		-	-
ROCK2	5.8962		0.76	0.51
PDK1	5.8861		1.1	1.16
IRAK4	5.8859		0.85	0.47
PKN2	5.8578		0.97	1.08
JAK2	5.8555		1.14	1.14
CLK2	5.8549		1.14	0.99
CHUK	5.8528		0.91	1.14
RSK2	5.8461		0.6	0.35
PKCg	5.8379		1.09	1.1
TYRO3	5.8178		0.1	0.08
MARK2	5.8046		0.98	1.06
ALK	5.8036		0.83	0.38
PAK4	5.7982		0.99	0.92
PRKD2	5.7981		0.95	1.03
CAMK2D	5.7543		1.02	0.9
CHK1	5.7494		0.89	1
MAP4K4	5.7367		-	-
CAMK2g	5.7293		1.08	0.7
PRKCI	5.7284		-	-
FAK	5.7281		0.96	0.35
CK2a1	5.724		-	-
JNK1	5.7167		1.2	1.09
KC1A	5.7038		-	-
KIT	5.7037		0.03	0
JAK3	5.6927		1	0.48
InsR	5.688		1.02	0.29
PLK1	5.6691		0.74	0.75
BTK	5.6666		0.5	0.1
PHKG2	5.6664		0.95	0.66
EEF2K	5.6626		0.84	1.16
EPHA2	5.6563		-0.03	-0.03
PRKCZ	5.6269		-	-
CDK5/p25	5.6218		0.9	0.95
PRKD3	5.5913		-	-
ERK6	5.5889		1	0.94
HER4	5.5887		0.92	0.75
PIM3	5.5828		1.07	1.05
NEK4	5.5768		-	-
AKT2	5.5761		1.05	0.89
MAPK13	5.5706		1.14	0.97
NEK2	5.5687		0.88	1
MAP4K2	5.5665		0.47	0.17
CDC42BPA	5.5634		1.16	1.02
AKT1	5.5574		0.97	1.01
CAMK2B	5.5366		0.97	0.69
ERK2	5.5263		1.03	1.04
IRAK1	5.5077		0.82	0.92
SGK1	5.4986		0.83	0.64
BRSK1	5.4517		0.65	0.46
SRPK1	5.431		0.98	0.9
CDK1	5.4238		1	0.94
MAPKAPK2	5.4185		0.85	1
CSNK1G2	5.4011		0.8	0.73
CAMK1	5.3944		1.05	0.41
CSNK1G3	5.3274		1.04	0.93
CSNK1G1	5.3195		0.89	0.57
AKT3	5.3154		0.95	0.89
DCLK1	5.2881		-	-
DYRK4	5.288		-	-
PBK	5.2057		-	-
MAPKAPK3	5.1133		1.16	0.67
PAK1	5.1064		-	-
CSNK1D	4.9885		0.85	0.61

## Sheet: Chemical structure
Compound Name	ChEMBL ID	SMILES	Chemical structure (source: ChEMBL database)
Tivozanib	CHEMBL1289494	COc1cc2nccc(Oc3ccc(NC(=O)Nc4cc(C)on4)c(Cl)c3)c2cc1OC

## Sheet: FLT1
KINASE	COMPOUND	PUBLISHED_TYPE	PUBLISHED_RELATION	PUBLISHED_VALUE	PUBLISHED_UNITS	-LOG(PUBLISHED_VALUE) [M]	PUBMED_ID
FLT1	TIVOZANIB	IC50	=	11.2	nM	7.95078	25908516
FLT1	TIVOZANIB	IC50	=	6.26	nM	8.20343	25908516
FLT1	TIVOZANIB	IC50	=	0.21	nM	9.67778	23098265
					average	8.61066

## Sheet: KDR
KINASE	COMPOUND	PUBLISHED_TYPE	PUBLISHED_RELATION	PUBLISHED_VALUE	PUBLISHED_UNITS	-LOG(PUBLISHED_VALUE) [M]	PUBMED_ID
KDR	TIVOZANIB	IC50	=	340	nM	6.46852	24583357
KDR	TIVOZANIB	IC50	=	0.16	nM	9.79588	23098265
KDR	TIVOZANIB	IC50	=	2.38	nM	8.62342	25908516
KDR	TIVOZANIB	IC50	=	0.16	nM	9.79588	20869793
KDR	TIVOZANIB	IC50	=	2.14	nM	8.66959	25908516
					average	8.67066

## Sheet: FLT4
KINASE	COMPOUND	PUBLISHED_TYPE	PUBLISHED_RELATION	PUBLISHED_VALUE	PUBLISHED_UNITS	-LOG(PUBLISHED_VALUE) [M]	PUBMED_ID
FLT4	TIVOZANIB	IC50	=	0.24	nM	9.61979	23098265
FLT4	TIVOZANIB	IC50	=	4.55	nM	8.34199	25908516
FLT4	TIVOZANIB	IC50	=	3.11	nM	8.50724	25908516
					average	8.82301
